# Supplementary material for: Co-Expression of an IL-15 Superagonist Facilitates Self-Enrichment of GD2-Targeted CAR-NK Cells and Mediates Potent Cell Killing in the Absence of IL-2
Source: Cancers (Basel). 2023 Aug 29;15(17):4310. doi: 10.3390/cancers15174310 (PMC10486391; doi:10.3390/cancers15174310)
Supplement: Supplementary file 1 [file cancers-15-04310-s001.zip]

Archive with 4 entries (3 files):
- cancers-2497907-supplementary/
- cancers-2497907-supplementary/cancers-2497907-supplementary.pdf
- cancers-2497907-supplementary/Figure S5.tif
- cancers-2497907-supplementary/Figure S6.tif
